# Supplementary material for: Association of fat mass profile with natriuretic peptide receptor alpha in subcutaneous adipose tissue of medication-free healthy men: A cross-sectional study
Source: F1000Res. 2018 Jul 18;7:327. Originally published 2018 Mar 15. [Version 2] doi: 10.12688/f1000research.14198.2 (PMC6053697; doi:10.12688/f1000research.14198.2)
Supplement: Subcutaneous adipose tissue NPRA mRNA of medication-free healthy men — BMI=Body mass index; SBP=Systolic blood pressure; DBP=Diastolic blood pressure; FFM=Fat-free mass; NPRA= Natriuretic peptide receptor-A. BMI categories= 1. <25 kg/m 2, 2. 25–30 kg/m 2, 3. >30 kg/m 2. [file f1000research-7-17059-s0000.tgz]

Archive with 1 entries (1 files):
- 51283f66-ab56-49fb-a8e9-346b2aced17b_Subcutaneous_adipose_tissue_NPRA_m_RNA_of_medication-free_healthy_men.xlsx
