# Supplementary material for: Association of fat mass profile with natriuretic peptide receptor alpha in subcutaneous adipose tissue of medication-free healthy men: A cross-sectional study
Source: F1000Res. 2018 Jul 18;7:327. Originally published 2018 Mar 15. [Version 2] doi: 10.12688/f1000research.14198.2 (PMC6053697; doi:10.12688/f1000research.14198.2)
Supplement: Subcutaneous adipose tissue NPRA mRNA of medication-free healthy men — BMI=Body mass index; SBP=Systolic blood pressure; DBP=Diastolic blood pressure; FFM=Fat-free mass; NPRA= Natriuretic peptide receptor-A. BMI categories= 1. <25 kg/m 2, 2. 25–30 kg/m 2, 3. >30 kg/m 2. [file f1000research-7-17059-s0000.tgz › 51283f66-ab56-49fb-a8e9-346b2aced17b_Subcutaneous_adipose_tissue_NPRA_m_RNA_of_medication-free_healthy_men.xlsx]

## Sheet: Sheet1
Participant	Age (years)	Height (cm)	BMI (kg/m2)	BMI category	Weight	SBP (mm/Hg)	DBP (mm/Hg)	Fat mass %	FFM (kg)	NPRA mRNA
1	38	174	27.4	2	83	120	90	28	51.4	0.84
2	33	172	26	2	77	130	85	28.6	47.4	1.52
3	41	178	32.8	3	104	120	85	38.4	50.8	1.27
4	39	180	30.6	3	99	140	90	33.8	53.9	0.9
5	31	181	33.5	3	111	125	95	38.4	53.4	0.89
6	43	176	25.5	2	79	120	80	22.1	56.3
7	34	176	22.3	1	69	117	80	12.9	56.8	0.93
8	37	177	26.4	2	82.8	120	80	29.5	49.7	1.27
9	38	173	23.1	1	69.23	118	82	19.6	50.6	1.4
10	44	169	25.6	2	73	125	80	23.1	51.1	0.75
11	29	182	24.2	1	80	110	80	19.8	58.9
12	52	180	31	3	100.4	130	90	41.4	44.5	0.55
13	40	180	33.95	3	110	130	100	29.3	60	1.04
14	28	175	32.1	3	98.2	115	80	29.7	59.7	0.67
15	39	170	39.8	3	115	140	95	49.4	40.2	1.02
16	21	188	19.6	1	69.1	120	80	13.7	56	1.68
17	43	166	27.43	2	75.6	120	85	27.7	47.9	1.24
18	45	182	28.8	2	95.3	110	90	37.3	47.8
19	41	175	29.7	2	91.1	110	80	35	48.7	0.86
20	30	179	30.1	3	96.4	132	90	40.1	47.4	0.6
21	26	179	23.6	1	75.5	120	80	23	52.8	1.11
22	26	174	30.1	3	91.1	138	80	27.5	58.7
23	30	188	25.8	2	91.1	152	78	23.6	61.2
24	34	180	37.1	3	120.2	122	85	38.3	58	0.15
25	41	180	25.4	2	82.3	110	70	28.7	49.5	1.08
26	41	180	23.3	1	75.4	135	100	24.7	51.4	0.33
27	41	181	23	1	75.2	122	81	18.3	57.2	1.07
28	40	180	26	2	84.4	120	80	28.7	51.5	1.62
29	31	183	29.2	2	97.9	138	90	34.3	53.4	1.12
30	32	190	22	1	79.3	130	80	20	58.6	1.69
31	21	169	23.6	1	67.5	118	78	11.5	57.9	1.2
32	45	187	24.3	1	84.8	120	78	30	50.4	0.9
